# Supplementary material for: The Development and Initial Validation of the Memorial Symptom Assessment Scale-Long COVID (MSAS-LC): A Promising Tool for Measuring Long COVID
Source: Int J Environ Res Public Health. 2025 May 2;22(5):728. doi: 10.3390/ijerph22050728 (PMC12110800; doi:10.3390/ijerph22050728)
Supplement: Supplementary file 1 [file ijerph-22-00728-s001.zip]

Archive with 1 entries (1 files):
- ijerph-3522771-supplementary.pdf
